# Supplementary material for: Comparison of Pudendal Nerve Block and Spinal Anesthesia in Proctological Surgeries: Efficacy, Safety, and Patient Outcomes
Source: Medicina (Kaunas). 2024 Oct 9;60(10):1651. doi: 10.3390/medicina60101651 (PMC11509845; doi:10.3390/medicina60101651)
Supplement: Supplementary file 1 [file medicina-60-01651-s001.zip]

Archive with 1 entries (1 files):
- medicina-3196468-supplementary.pdf
